# Supplementary material for: Pd/Attapulgite Core–Shell Structured Catalytic Combustion Gas Sensor for Highly Sensitive Real-Time Methane Detection
Source: Sensors (Basel). 2025 Aug 10;25(16):4950. doi: 10.3390/s25164950 (PMC12390306; doi:10.3390/s25164950)
Supplement: Supplementary file 1 [file sensors-25-04950-s001.zip]

Archive with 1 entries (1 files):
- sensors-3763872-supplementary.pdf
